# Supplementary material for: Genome-Wide Identification of the Phosphoglycerate Kinases and Functional Analysis of GmPGK5 in Regulating Oil Accumulation in Soybean
Source: Plants (Basel). 2026 May 30;15(11):1693. doi: 10.3390/plants15111693 (PMC13259330; doi:10.3390/plants15111693)
Supplement: Supplementary file 1 [file plants-15-01693-s001.zip]

Archive with 2 entries (2 files):
- Supplementary Figures 20260530.pdf
- Supplementary Tables 20260530.xlsx
