# Supplementary material for: Genome-Wide Identification of the Phosphoglycerate Kinases and Functional Analysis of GmPGK5 in Regulating Oil Accumulation in Soybean
Source: Plants (Basel). 2026 May 30;15(11):1693. doi: 10.3390/plants15111693 (PMC13259330; doi:10.3390/plants15111693)
Supplement: Supplementary file 1 [file plants-15-01693-s001.zip › Supplementary Tables 20260530.xlsx]

## Sheet: S1
Table S1. Characterization of PGK proteins in Soybean.
Name	Accession numbers	Amino acid	Molecular weight (Da)	Theoretical pI	Instability index	Grand average of hydropathicity (GRAVY)	Predicted subcellular localization (identify) using WoLF PSORT
GmPGK1	Glyma.08G165400	401	42391.9	6.28	28.72	0.04	Cytoplasmic (89.78%)
GmPGK2	Glyma.08G165500	485	50266.9	7.79	31.39	0.15	Chloroplast (84.02%)
GmPGK3	Glyma.13G045400	674	76232.7	8.11	37.59	-0.14	Vacuolar (14.24%)
GmPGK4	Glyma.15G261900	483	50066.7	7.79	31.94	0.16	Chloroplast (82.89%)
GmPGK5	Glyma.15G262100	401	42435	5.96	27.99	0.04	Cytoplasmic (90.27%)
GmPGK6	Glyma.19G049700	539	60882.5	7.09	39.25	-0.02	Nuclear (14.21%)

## Sheet: S2
Table S2. Gene names and IDs of all PGK genes in this study.
Gene Name	Gene ID
GmPGK1	Glyma.08G165400
GmPGK2	Glyma.08G165500
GmPGK3	Glyma.13G045400
GmPGK4	Glyma.15G261900
GmPGK5	Glyma.15G262100
GmPGK6	Glyma.19G049700
AtPGK1	AT1G56190
AtPGK2	AT1G79550
AtPGK3	AT3G12780
OsPGK1	LOC_Os01g58610
OsPGK2	LOC_Os02g07260
OsPGK3	LOC_Os05g41640
OsPGK4	LOC_Os06g45710
ZmPGK1	Zm00001d038579_T001
ZmPGK2	Zm00001d010672_T001
ZmPGK3	Zm00001d015376_T002
ZmPGK4	Zm00001d043194_T001
ZmPGK5	Zm00001d032867_T002

## Sheet: S3
Table S3. FPKM values of GmPGKs in soybean tissues from Phytozome database.
Name	Gene ID	pod_FPKM	root_hairs_FPKM	leaves_FPKM	root_FPKM	nodules_FPKM	seed_FPKM	sam_FPKM	stem_FPKM	flower_FPKM
GmPGK1	Glyma.08G165400	135.372	171.926	71.7191	104.883	127.391	128.021	77.7568	79.7065	38.5668
GmPGK2	Glyma.08G165500	61.7792	27.5134	143.294	14.4595	20.9617	169.487	79.0569	33.7918	23.69
GmPGK3	Glyma.13G045400	1.19638	0.844839	2.16275	0.638256	1.33421	1.60586	2.17374	1.58966	1.01084
GmPGK4	Glyma.15G261900	104.559	19.504	210.251	10.6427	9.2455	129.843	112.113	57.5963	29.1766
GmPGK5	Glyma.15G262100	148.044	215.326	144.165	129.057	149.508	176.093	158.352	134.595	86.2517
GmPGK6	Glyma.19G049700	0.0308904	0.0124757	0.0154061	0	0.129541	0.000214591	0.0140454	0.0142134	3.5741e-05

## Sheet: S4
Table S4. FPKM values of GmPGKs in soybean seeds at 0, 10, 20, 30, and 40 DAF in NN1138-2.
Name	NN1138_0_FPKM	NN1138_10_FPKM	NN1138_20_FPKM	NN1138_30_FPKM	NN1138_40_FPKM
GmPGK1	34.9702	54.8816	36.2996	35.1726	43.9746
GmPGK2	22.2968	21.1423	122.25	88.2572	40.0971
GmPGK3	0.652842	0.462056	0.342279	0.125741	0.275707
GmPGK4	16.0673	15.2917	63.864	35.1307	10.5135
GmPGK5	28.8133	48.4811	53.7333	69.8617	107.307
GmPGK6	0	0	0	0	0

## Sheet: S5
Table S5. Primers used in this study.
Name	Primer(5'-3')	Purpose
GmPGK5-qPCR-F	GGGAACGTTGAAGGAGGGTG	RT-qPCR
GmPGK5-qPCR-R	CACTTTAGCACCATAACCAGTCAA	RT-qPCR
GmPGK5-CDS-F	CCCCGAACCTGATCTCTTGC	cloning GmPGK5 CDS for sequencing
GmPGK5-CDS-R	ACTCATTTCCAGCCATGTGAAT	cloning GmPGK5 CDS for sequencing
GmPGK5-PRO-F	CTACAACATCCCCCTCATCGT	cloning GmPGK5 promoter for sequencing
GmPGK5-PRO-R	CTCTGTGGGCAGTGCCAAAT	cloning GmPGK5 promoter for sequencing
GmPGK5-GFP-F	ATTTACGAACGATAGGGTACCATGGCGACTAAGAGGAGCGTG	Subcellular localization and genetic transformation
GmPGK5-GFP-R	GCCCTTGCTCACCATGGATCCAGCATCATCAAGAGCAAGGACAC	Subcellular localization and genetic transformation
GmPGK5-dCAPS-F	TGGGAGTGTCAAATTCATCAACCAT	dCAPS
GmPGK5-dCAPS-R	ACTTTAGCACCATAACCAGTCA	dCAPS
GmUKN1-qPCR-F	TGGTGCTGCCGCTATTTACTG	RT-qPCR
GmUKN1-qPCR-R	GGTGGAAGGAACTGCTAACAATC	RT-qPCR

## Sheet: S6
Table S6. Sequence variations in the promoter region of GmPGK5 between KF-1 and NN1138-2.
Accessions	Chr15:49446358	Chr15:49446441	Chr15:49446448	Chr15:49446472	Chr15:49446474	Chr15:49446492	Chr15:49446504	Chr15:49446524	Chr15:49446544	Chr15:49446563	Chr15:49446579	Chr15:49446607	Chr15:49446649	Chr15:49446682	Chr15:49446689	Chr15:49446714	Chr15:49446835	Chr15:49446980	Chr15:49446994	Chr15:49447140	Chr15:49447420	Chr15:49447567	Chr15:49447584	Chr15:49447855	Chr15:49448109	Seed oil content (%)
KF-1	AT	AC	G	G	G	C	G	G	TC	C	A	T	G	G	C	A	C	T	A	A	C	G	G	G	G	17.19
NN1138-2	A	A	A	T	C	G	A	T	T	G	G	A	GT	T	T	T	A	A	C	G	T	A	T	A	A	18.81

## Sheet: S7
Table S7. Allelic variations in GmPGK5 and seed oil content of 96 soybean accessions.
Accessions	Chr15:49446448	49446472	49446474	49446492	49446504	49446524	49446563	49446579	49446607	49446682	49446689	49446714	49446835	49446980	49446994	49447140	49447420	49447567	49447584	49447855	49448109	Oil content (%)
Minor Allele Frequency （MAF）	0.229167	0.229167	0.135417	0.135417	0.229167	0.135417	0.135417	0.135417	0.333333	0.3125	0.447917	0.260417	0.28125	0.0625	0.270833	0.270833	0.3125	0.114583	0.3125	0.322917	0.114583
p value	5.363e-09	5.363e-09	3.148e-05	3.148e-05	5.363e-09	3.148e-05	3.148e-05	3.148e-05	0.001945	4.789e-13	2.929e-05	1.908e-09	3.846e-11	0.04949	2.065e-10	2.065e-10	3.93e-13	0.0006119	3.93e-13	2.582e-13	0.0004724
LX0002	G	G	C	G	G	T	G	G	T	G	C	A	C	A	A	A	C	A	G	G	A	8.86
LX0003	A	T	C	G	A	T	G	G	T	G	C	A	C	A	A	A	C	A	G	G	A	8.88
LX0004	G	G	NA	NA	G	NA	NA	NA	T	G	C	A	C	NA	A	A	C	NA	G	G	NA	10.59
LX0010	G	G	C	G	G	T	G	G	T	G	C	A	C	A	A	A	C	A	G	A	A	10.5516
LX0015	A	T	C	G	A	T	G	G	A	T	T	T	A	A	C	G	T	A	T	A	A	7.68566
LX0021	G	G	G	C	G	G	C	A	T	G	C	A	C	T	A	A	C	G	G	G	G	11.46
LX0031	A	T	C	G	A	T	G	G	T	T	C	T	A	A	C	G	T	A	T	G	A	9.3
LX0033	G	G	G	C	G	G	C	A	T	G	C	A	C	A	A	A	C	G	G	G	G	7.57
LX0043	G	G	G	C	G	G	C	A	T	G	C	A	C	A	A	A	C	A	G	G	A	10.91
LX0052	G	G	G	C	G	G	C	A	T	G	C	T	C	A	A	A	C	A	G	G	A	6.97
LX0057	A	T	C	G	A	T	G	G	A	T	T	T	A	A	C	G	T	A	T	A	A	9.48948
LX0058	G	G	C	G	G	T	G	G	T	G	C	A	C	A	A	A	C	A	G	A	A	11.4572
LX0076	A	T	C	G	A	T	G	G	T	G	C	T	A	A	C	G	C	A	G	G	A	7.82
LX0085	G	G	G	C	G	G	C	A	T	G	C	A	C	A	A	A	C	G	G	G	G	11.01
LX0087	G	G	C	G	G	T	G	G	T	G	C	T	C	A	C	G	C	A	G	G	A	8.86
LX0104	G	G	C	G	G	T	G	G	T	G	C	A	C	A	A	A	C	A	G	G	A	7.46
LX0107	G	G	G	C	G	G	C	A	T	G	C	A	C	A	A	A	C	G	G	G	G	11.77
LX0108	G	G	G	C	G	G	C	A	T	G	C	A	C	A	A	A	C	G	G	G	G	9.68
LX0118	G	G	G	C	G	G	C	A	T	G	C	A	C	T	A	A	C	G	G	G	G	11.61
LX0123	G	G	G	C	G	G	C	A	T	G	C	A	C	A	A	A	C	A	G	G	A	9.08
LX0124	NA	NA	NA	NA	NA	NA	NA	NA	T	G	C	A	C	A	A	A	C	A	G	G	A	11.74
LX0195	NA	NA	NA	NA	NA	NA	NA	NA	T	G	C	A	C	A	A	A	C	NA	G	G	NA	8.44
LX0199	A	T	C	G	A	T	G	G	T	G	C	A	C	A	A	A	C	A	G	G	A	11.95
LX0201	G	G	G	C	G	G	C	A	T	G	C	A	C	T	A	A	C	G	G	G	G	12.48
LX0209	G	G	C	G	G	T	G	G	T	G	C	A	C	A	A	A	C	A	G	G	A	14.1
LX0214	G	G	C	G	G	T	G	G	T	G	C	A	C	A	A	A	C	A	G	G	G	10.19
LX0215	A	T	C	G	A	T	G	G	T	T	C	T	A	A	C	G	T	A	T	G	A	13.05
LX0269	G	G	G	C	G	G	C	A	T	G	C	A	C	T	A	A	C	G	G	G	G	16.43
LX0274	G	G	G	C	G	G	C	A	T	G	C	A	C	T	A	A	C	G	G	G	G	11.12
LX0291	A	T	C	G	A	T	G	G	T	NA	C	NA	NA	A	NA	NA	NA	A	NA	G	A	8.25
LX0297	G	G	C	G	G	T	G	G	T	G	C	NA	NA	A	NA	NA	C	A	G	G	A	12.07
LX0323	A	T	C	G	A	T	G	G	T	G	C	T	A	A	C	G	C	A	G	G	A	7.54
LX0333	NA	NA	NA	NA	NA	NA	NA	NA	T	G	C	A	C	NA	A	A	C	NA	G	G	NA	12.24
LX0349	G	G	G	C	G	G	C	A	T	G	C	A	C	T	A	A	C	G	G	G	G	11.86
LX0357	NA	NA	NA	NA	NA	NA	NA	NA	T	G	C	A	C	A	A	A	C	G	G	G	NA	9.53
LX0663	A	T	C	G	A	T	G	G	A	T	T	T	A	A	C	G	T	A	T	A	A	17.93
LX0664	A	T	C	G	A	T	G	G	A	T	T	T	A	A	C	G	T	A	T	A	A	22.84
LX0671	A	T	C	G	A	T	G	G	T	T	C	T	A	A	C	G	T	A	T	A	A	23.04
LX0677	A	T	C	G	A	T	G	G	T	T	C	T	A	A	C	G	T	A	T	A	A	18.24
LX0727	A	T	C	G	A	T	G	G	T	T	T	T	A	A	C	G	T	A	T	A	A	17.9
LX0729	A	T	C	G	A	T	G	G	A	T	T	T	A	A	C	G	T	A	T	A	A	19.87
LX0733	A	T	C	G	A	T	G	G	T	T	T	T	A	A	C	G	T	A	T	A	A	20.66
LX0741	A	T	C	G	A	T	G	G	A	T	T	T	A	A	C	G	T	A	T	A	A	20.47
LX0750	A	T	C	G	A	T	G	G	T	T	C	T	A	A	C	G	T	A	T	A	A	23.56
LX0754	A	T	C	G	A	T	G	G	T	T	NA	T	A	A	C	G	T	A	T	A	A	21.58
LX0761	A	T	C	G	A	T	G	G	NA	NA	NA	NA	A	A	C	G	T	A	T	A	A	22.82
LX0765	A	T	C	G	A	T	G	G	T	T	C	T	A	A	C	G	T	A	T	A	A	18.01
LX0769	A	T	C	G	A	T	G	G	T	T	C	T	A	A	C	G	T	A	T	A	A	21.94
LX0774	A	T	C	G	A	T	G	G	A	T	T	T	A	A	C	G	T	A	T	A	A	21.04
LX0776	A	T	C	G	A	T	G	G	A	T	T	T	A	A	C	G	T	A	T	A	A	23.55
LX0777	A	T	C	G	A	T	G	G	A	T	T	T	A	A	C	G	T	A	T	A	A	20.77
LX0778	A	T	C	G	A	T	G	G	A	T	T	T	A	A	C	G	T	A	T	A	A	17.54
LX0785	A	T	C	G	A	T	G	G	A	T	T	T	A	A	C	G	T	A	T	A	A	17.95
LX1805	A	T	C	G	A	T	G	G	A	T	T	T	A	A	C	G	T	A	T	A	A	21.55
LX1810	A	T	C	G	A	T	G	G	T	T	C	T	A	A	C	G	T	A	T	A	A	20.98
LX1814	A	T	C	G	A	T	G	G	T	T	T	T	A	A	C	G	T	A	T	A	A	18.58
LX1815	A	T	C	G	A	T	G	G	T	T	C	T	A	A	C	G	T	A	T	A	A	23.31
LX1818	A	T	C	G	A	T	G	G	T	T	T	T	A	A	C	G	T	A	T	A	A	19.05
LX1819	A	T	C	G	A	T	G	G	A	T	T	T	A	A	C	G	T	A	T	A	A	23.17
LX1823	A	T	C	G	A	T	G	G	T	T	T	T	A	A	C	G	T	A	T	A	A	20.55
LX1825	A	T	C	G	A	T	G	G	A	T	T	T	A	A	C	G	T	A	T	A	A	18.07
LX1832	A	T	C	G	A	T	G	G	A	T	T	T	A	A	C	G	T	A	T	A	A	23.63
LX1833	A	T	C	G	A	T	G	G	T	T	C	T	A	A	C	G	T	A	T	A	A	22.96
LX1834	A	T	C	G	A	T	G	G	T	T	T	T	A	A	C	G	T	A	T	A	A	19.09
LX1835	A	T	C	G	A	T	G	G	T	T	C	T	A	A	C	G	T	A	T	A	A	20.39
LX1837	A	T	C	G	A	T	G	G	T	T	C	T	A	A	C	G	T	A	T	A	A	24.39
LX1838	A	T	C	G	A	T	G	G	T	T	C	T	A	A	C	G	T	A	T	A	A	19.4
LX1839	A	T	C	G	A	T	G	G	T	T	T	T	A	A	C	G	T	A	T	A	A	21.04
LX1856	A	T	C	G	A	T	G	G	A	T	T	T	A	A	C	G	T	A	T	A	A	21.32
LX1857	A	T	C	G	A	T	G	G	A	T	T	T	A	A	C	G	T	A	T	A	A	22.76
LX1858	A	T	C	G	A	T	G	G	A	T	T	T	A	A	C	G	T	A	T	A	A	20.26
LX1860	A	T	C	G	A	T	G	G	A	T	T	T	A	A	C	G	T	A	T	A	A	21.81
LX1861	A	T	C	G	A	T	G	G	A	T	T	T	A	A	C	G	T	A	T	A	A	22.13
LX1862	A	T	C	G	A	T	G	G	A	T	T	T	A	A	C	G	T	A	T	A	A	21.09
LX1863	A	T	C	G	A	T	G	G	T	T	NA	T	A	A	C	G	T	A	T	A	A	21.55
LX1866	A	T	C	G	A	T	G	G	A	T	T	T	A	A	C	G	T	A	T	A	A	20.22
LX1867	A	T	C	G	A	T	G	G	T	T	C	T	A	A	C	G	T	A	T	A	A	22.53
LX1868	A	T	C	G	A	T	G	G	A	T	T	T	A	A	C	G	T	A	T	A	A	19.53
LX1885	A	T	C	G	A	T	G	G	A	T	T	T	A	A	C	G	T	A	T	A	A	20.26
LX1886	A	T	C	G	A	T	G	G	T	T	T	T	A	A	C	G	T	A	T	A	A	21.61
LX1888	A	T	C	G	A	T	G	G	T	T	C	T	A	A	C	G	T	A	T	A	A	20.84
LX1890	A	T	C	G	A	T	G	G	T	T	NA	T	A	A	C	G	T	A	T	A	A	21.71
LX1892	A	T	C	G	A	T	G	G	A	T	T	T	A	A	C	G	T	A	T	A	A	19.85
LX1893	A	T	C	G	A	T	G	G	T	T	T	T	A	A	C	G	T	A	T	A	A	24.28
LX1895	A	T	C	G	A	T	G	G	A	T	T	T	A	A	C	G	T	A	T	A	A	21.82
LX1898	A	T	C	G	A	T	G	G	A	T	T	T	A	A	C	G	T	A	T	A	A	20.19
LX1899	A	T	C	G	A	T	G	G	T	T	T	T	A	A	C	G	T	A	T	A	A	21.34
LX1900	A	T	C	G	A	T	G	G	T	T	C	T	A	A	C	G	T	A	T	A	A	22.23
LX1901	A	T	C	G	A	T	G	G	T	T	C	T	A	A	C	G	T	A	T	A	A	22.73
LX1903	A	T	C	G	A	T	G	G	A	T	T	T	A	A	C	G	T	A	T	A	A	22.86
LX1904	A	T	C	G	A	T	G	G	A	T	T	T	A	A	C	G	T	A	T	A	A	19.9
LX1905	A	T	C	G	A	T	G	G	A	T	T	T	A	A	C	G	T	A	T	A	A	21.43
LX1966	A	T	C	G	A	T	G	G	T	T	C	T	A	A	C	G	T	A	T	A	A	21.873
LX1967	A	T	C	G	A	T	G	G	A	T	T	T	A	A	C	G	T	A	T	A	A	20.032
LX1997	A	T	C	G	A	T	G	G	T	T	T	T	A	A	C	G	T	A	T	A	A	20.095
LX2010	A	T	C	G	A	T	G	G	A	T	T	T	A	A	C	G	T	A	T	A	A	22.095

## Sheet: S8
Table S8. The 100-seed weight and seed oil content of 40 extreme soybean accessions.
Extreme material type	Accession	Genotype	100-seed weight (g)	Oil content (%)	Remark
Low-oil and small-seed	LX0052	G	2.22133	6.97	Figure 5e
Low-oil and small-seed	LX0104	G	6.016	7.46	Figure 5e
Low-oil and small-seed	LX0323	G	1.42667	7.54	Figure 5e
Low-oil and small-seed	LX0033	G	1.26	7.57	Figure 5e
Low-oil and small-seed	LX0076	G	1.75	7.82	Figure 5e
Low-oil and small-seed	LX0291	G	3.12	8.25	Figure 5e
Low-oil and small-seed	LX0195	G	2.33267	8.44	Figure 5e
Low-oil and small-seed	LX0087	G	1.52933	8.86	Figure 5e
Low-oil and small-seed	LX0002	G	2.494	8.86	Figure 5e
Low-oil and small-seed	LX0003	G	1.756	8.88	Figure 5e
High-oil and large-seed	LX1857	A	19.285	22.76	Figure 5e
High-oil and large-seed	LX0761	A	14.0433	22.82	Figure 5e
High-oil and large-seed	LX1903	A	17.47	22.86	Figure 5e
High-oil and large-seed	LX1833	A	12.8	22.96	Figure 5e
High-oil and large-seed	LX1819	A	20.1867	23.17	Figure 5e
High-oil and large-seed	LX1815	A	14.0847	23.31	Figure 5e
High-oil and large-seed	LX0750	A	17.47	23.56	Figure 5e
High-oil and large-seed	LX1832	A	11.0533	23.63	Figure 5e
High-oil and large-seed	LX1893	A	12.8	24.28	Figure 5e
High-oil and large-seed	LX1837	A	24.39	24.39	Figure 5e
Low-oil and small-seed	LX0123	G	1.57	9.0834	Figure S2
Low-oil and small-seed	LX0031	G	2.436	9.30214	Figure S2
Low-oil and small-seed	LX0357	G	2.80333	9.53476	Figure S2
Low-oil and small-seed	LX0108	G	1.1635	9.68395	Figure S2
Low-oil and small-seed	LX0214	G	1.57	10.1885	Figure S2
Low-oil and small-seed	LX0004	G	1.397	10.589	Figure S2
Low-oil and small-seed	LX0274	G	1.48767	11.1222	Figure S2
Low-oil and small-seed	LX0021	G	1.359	11.4575	Figure S2
Low-oil and small-seed	LX0124	G	2.11	11.7409	Figure S2
Low-oil and small-seed	LX0297	G	3.01	12.0742	Figure S2
High-oil and large-seed	LX1860	A	29.75	21.81	Figure S2
High-oil and large-seed	LX1895	A	18.4	21.818	Figure S2
High-oil and large-seed	LX1918	A	16.8367	21.855	Figure S2
High-oil and large-seed	LX1966	A	22.9867	21.873	Figure S2
High-oil and large-seed	LX0769	A	15.54	21.943	Figure S2
High-oil and large-seed	LX2010	A	24.9933	22.095	Figure S2
High-oil and large-seed	LX1861	A	18.3667	22.128	Figure S2
High-oil and large-seed	LX1867	A	19.6633	22.53	Figure S2
High-oil and large-seed	LX1901	A	11.5767	22.731	Figure S2
High-oil and large-seed	LX1857	A	19.285	22.755	Figure S2

## Sheet: S9
Table S9. Gene annotation and GO analysis of predicted GmPGK5-interacting proteins.
Gene ID	Annotation	GO biological process
Glyma.03G092700	Glyceraldehyde-3-phosphate dehydrogenase	Glucose metabolic process; Glycolysis
Glyma.04G193400	Glyceraldehyde-3-phosphate dehydrogenase	Glucose metabolic process; Glycolysis
Glyma.04G193500	Glyceraldehyde-3-phosphate dehydrogenase	Glucose metabolic process; Glycolysis
Glyma.05G073100	Glyceraldehyde-3-phosphate dehydrogenase	Glucose metabolic process; Glycolysis
Glyma.06G172700	Glyceraldehyde-3-phosphate dehydrogenase	Glucose metabolic process; Glycolysis
Glyma.09G270500	Phosphoglycerate mutase	Glucose metabolic process
Glyma.11G247600	Glyceraldehyde-3-phosphate dehydrogenase	Glucose metabolic process; Glycolysis
Glyma.16G081400	Glyceraldehyde-3-phosphate dehydrogenase	Glucose metabolic process; Glycolysis
Glyma.18G009700	Glyceraldehyde-3-phosphate dehydrogenase	Glucose metabolic process; Glycolysis
Glyma.18G219100	Phosphoglycerate mutase	Glucose metabolic process
